# Supplementary material for: Food Safety Knowledge and Practices of Pregnant Women and Postpartum Mothers in Slovenia
Source: Foods. 2021 Oct 12;10(10):2412. doi: 10.3390/foods10102412 (PMC8535543; doi:10.3390/foods10102412)
Supplement: Supplementary file 1 [file foods-10-02412-s001.zip]

Archive with 1 entries (1 files):
- foods-1400570-supplementary.pdf
